# Supplementary material for: Apps to Support Self-Management for People With Hypertension: Content Analysis
Source: JMIR Mhealth Uhealth. 2019 Jun 3;7(6):e13257. doi: 10.2196/13257 (PMC6746067; doi:10.2196/13257)
Supplement: Multimedia Appendix 1 [file mhealth_v7i6e13257_app1.xlsx]

## Sheet: Sheet1
				PRISMS taxonomy item	A. Information about condition and /or its management	B.Information about available resources	C. Provision of/agreement on specific clinical action plans and/or rescue medication	D. Regular clinical review		E. Monitoring of condition with feedback												F. Practical support with adherence (medication or behavioural)		G. Provision of equipment		H. Provision of easy access to advice or support when needed		I.Training/rehearsal to communicate with healthcare professionals	J.Training/ rehearsal for everyday activities	K.Training/rehearsal for practical self-management activities					L.Training/ rehearsal for psychological strategies	M.Social support	N. Lifestyle advice and support
				Application features	news about BP, diet advice, what qualifies as high BP, home monitoring and diagnosis of BP, specific advice for BP during pregnancy	providing links to WebMD, American Heart Association, NHS information pages and other associations	action plan (e.g. personalised agreement on what to do if BP is high/low)	manual input of appointment details (e.g. date and location)	booking appointments	logging systolic/diastolic BP, heart rate, heartrate, medication taken and free-text notes	non-validated and likely misleading ‘measuring’ of BP (via camera)	non-validated and likely misleading ‘measuring’ of BP (via fingerprint)	voice assistant to support logging activities such as making and sending logs	sending logs (xls/ db/ pdf) via email; saved in Dropbox, Google Drive, SD card); share logs via portal	sending logs by using the app portal, SMS, email or via an automated telephone call; data transferred to GP systems such as EMIS Web and SystemOne	showing logs on charts (pie chart, line chart) only	show providing observations such as "your BP hasn't varied a lot in the last months", "your BP is normal", "you are stage 2 hypertension".	providing simple advice and suggesting actions such as "condition: stage 2 hypertension; to do: you may have high blood pressure.”, “change your lifestyle - see you doctor. aim for a total blood pressure less than 120/80mm Hg”, “avoid Tobacco etc", "hypertensive urgency - please go to the hospital!", "your blood pressure is dangerously high. See your GP urgently or call 111 for more advice”.	showing logs on coloured chart/bar/points to indicate hypertension (stage 1), hypertension, prehypertension, normal and low BP	showing the person’s BP at different times of the day in different places	showing the numbers of days that meet the pre-set optimised BP value	medication reminder	points/rewards to encourage logging	use the proprietary or Bluetooth smart meter to log systolic/ diastolic/ pulse/ heartrate	connecting to activity tracker gadgets or smart watches	online doctor consultation	Communication via texting	personal health record accessible to healthcare professional to enhance discussions or providing patient access to health record	N/A	tagging logs to help users to understand what cause their high BP (e.g. add tag ‘before eating’)	‘logging reminder’ to train users to make regular logs for monitoring	entering personal health profile, preparing for emergency conditions	ordering repeat prescriptions	emergency call to GP	using breathing exercises to relieve stress in order to lower BP	forum to share stories or advice about BP management	providing DASH/low sodium diet advice/videos to lower BP, advice on exercise intensity, lifestyle factors that cause high BP, managing stress, breathing exercises, relaxing game to lower BP	importing and showing weight data and sleep duration from another app ('Weight Companion', 'Sleep as Android', 'MyFitnessPal', 'Google Fit', 'Samsung Health')/other 3rd party apps	sending messages to users via WhatsApp and Skype	log exercise intensity, BMI and diet - make a note to the measurements which may be associated to the HBP.	activity tracking (bicycle/steps) via Fitbit alongside blood pressure monitoring
				No. of apps	30	2	1	2	3	70	3	3	3	58	2	37	8	7	30	1	1	11	5	19	16	1	1	6	0	3	10	2	1	1	5	3	54	7	1	10	20
ID	URL link	App	Downloads	Average rating
1	https://play.google.com/store/apps/details?id=com.heka.bp.tracker.aha	AHA BP Tracker	1,000+	3.1						1				1					1
2	https://play.google.com/store/apps/details?id=com.aadhk.lite.bptracker	Blood Pressure Tracker	100,000+	4.3						1				1		1
3	https://play.google.com/store/apps/details?id=com.aadhk.bptracker	Blood Pressure Tracker (Paid)	100+	3.9						1				1		1
4	https://play.google.com/store/apps/details?id=co.protocol.hypertension	Hypertension Protocols	500+	3.9																																	1
5	https://play.google.com/store/apps/details?id=com.biz.health.cooey_app	Diabetes & Blood Pressure Log	100,000+	4						1			1	1		1	1					1		1
6	https://play.google.com/store/apps/details?id=melstudio.mpresssure	Cardio journal - Blood pressure diary	50,000+	4.6						1				1		1														1	1
7	https://play.google.com/store/apps/details?id=com.szyk.myheart	Blood Pressure	5,000,000+	4.2						1																					1
8	https://play.google.com/store/apps/details?id=com.andromo.dev653901.app649151	How To Lower Your Blood Pressure During Pregnancy	100+	5	1																																1
9	https://play.google.com/store/apps/details?id=net.cumii.mobile	Cumii Wellness	100+	5						1				1		1								1
10	https://play.google.com/store/apps/details?id=comm.cchong.BloodAssistant	iCare Health Monitor (BP & HR)	5,000,000+	4.3						1	1			1		1	1																			1	1
11	https://play.google.com/store/apps/details?id=comm.cchong.BloodPressurePro	iCare Blood Pressure Pro	1000-+	4.5						1	1			1		1	1																			1	1
12	https://play.google.com/store/apps/details?id=com.bpl.spart.bloodpressurelogbook	My Blood pressure Logbook	10,000+	4.2						1				1		1
13	https://play.google.com/store/apps/details?id=com.gtype.dashdiet	DASH Diet 5 Days Meal Plan	1,000+	3.8																																	1
14	https://play.google.com/store/apps/details?id=net.stack3.bpressure	Blood Pressure Recorder	10,000+	4.2						1				1
15	https://play.google.com/store/apps/details?id=com.twayesh.audiobooks.bloodpressure	Blood Pressure - Stay Healthy	1,000+	4.6	1
16	https://play.google.com/store/apps/details?id=com.freshware.bloodpressurepro	bpresso PRO	1000+	4.4						1				1		1
17	https://play.google.com/store/apps/details?id=com.andromo.dev695852.app725097	Lower Blood Pressure	5,000+	4	1																																1
18	https://play.google.com/store/apps/details?id=air.com.vitaltones.hypertensionG	Vital Tones Hypertension		4	1
19	https://play.google.com/store/apps/details?id=com.foracare.tdlink.bp	iFORA BP	1,000+	3.4						1				1		1			1
20	https://play.google.com/store/apps/details?id=com.andromo.dev611995.app586102	Diet Recipes	100+	5																																	1
21	https://play.google.com/store/apps/details?id=com.jucdejeb.bloodpressure	Blood Pressure Log	100,000+	4						1				1		1
22	https://play.google.com/store/apps/details?id=com.vitmeal.fitdiet	FitDiet	50+	5																																	1
23	https://play.google.com/store/apps/details?id=de.medando.bloodpressurecompanion	Blood Pressure Companion	1,000+	4.2						1				1					1																			1
24	https://play.google.com/store/apps/details?id=com.cylonblast.superdashdiet	SUPER DASH DIET MEAL PLAN	5,000+	4.7																																	1
25	https://play.google.com/store/apps/details?id=high.bp	High BP Hypertension Diet High Blood Pressure Help	500+	5	1																																1
26	https://play.google.com/store/apps/details?id=kr.co.openit.bpdiary	Blood Pressure(BP) Diary	1,000,000+	3.7						1				1					1			1		1
27	https://play.google.com/store/apps/details?id=anace.com.audiobooks.hypertension	Hypertension Hi blood pressure	100,000+	3.7	1
28	https://play.google.com/store/apps/details?id=com.bitapp.low.sodium	Zero & Low Sodium Foods		3.8																																	1
29	https://play.google.com/store/apps/details?id=org.fruct.yar.bloodpressurediary	Blood Pressure Diary	500,000+	4.1						1				1					1			1																1
30	https://play.google.com/store/apps/details?id=com.mtatva.healthpie	Health-PIE Digital Nurse	10,000+	3.8	1					1						1						1						1									1
31	https://play.google.com/store/apps/details?id=com.freshware.bloodpressure	Blood Pressure Log - bpresso.com	500,000+	4.2						1				1					1
32	https://play.google.com/store/apps/details?id=com.bitapps.foodshealthcare.sodiuminfoods	Sodium in Foods	1,000+	4.1																																	1
33	https://play.google.com/store/apps/details?id=blood.pressure.guide	Blood Pressure Guide	500 - 1,000	4	1																																1
34	https://play.google.com/store/apps/details?id=com.andromo.dev673306.app696414	Best natural Herbs For High blood Pressure	500+	5	1																																1
35	https://play.google.com/store/apps/details?id=prj03.minh.hbpsymptoms	High Blood Pressure Symptoms	10,000+	4.3	1
36	https://play.google.com/store/apps/details?id=com.deepbreathbp.spyder.deepbreathbp	Deep Breathe BP	1,000+	3.9																															1
37	https://play.google.com/store/apps/details?id=com.high.blood.pressure.hypertension.diet.tips	High Blood Pressure Diet Tips	10,000+	4.5	1																																1
38	https://play.google.com/store/apps/details?id=com.hacklife.hypertensionmannagemant	High Blood Pressure Symptoms	1,000+	4.5	1
39	https://play.google.com/store/apps/details?id=com.mydroid2.blood_pressure	Blood Pressure Meds SciTracker	5,000 - 10,000	4.7						1				1		1														1
40	https://play.google.com/store/apps/details?id=com.mengtaoye.bloodpressure	My Blood Pressure	100,000 - 500,000	4.2						1				1		1
41	https://play.google.com/store/apps/details?id=com.lehreer.blood	Blood Pressure Monitor	50,000+	4.3						1				1		1			1												1
42	https://play.google.com/store/apps/details?id=com.andromo.dev467526.app513428	Hypertension management	1,000+	4.2	1																																1
43	https://play.google.com/store/apps/details?id=app.sampler.htnl	Hypertension	10+	1	1
44	https://play.google.com/store/apps/details?id=com.healthappsguide.nutrition	Nutrition	100+	3																																	1
45	https://play.google.com/store/apps/details?id=com.lauapps.hbpreference	HBP Quick Reference	100+	3	1	1
46	https://play.google.com/store/apps/details?id=com.bloodpressuremonitor.www	Blood Pressure Monitor	1,000 - 5,000	3.5	1					1				1			1
47	https://play.google.com/store/apps/details?id=com.StatesApps.RemediesHighBloodPressure	Control High Blood Pressure	5,000+	4.4	1
48	https://play.google.com/store/apps/details?id=com.zerone.ipatient	My Health Fabric	1,000+	3.8			1	1		1				1					1				1					1				1							1
49	https://play.google.com/store/apps/details?id=com.ascent.phr&hl=en_GB	Evergreen Life PHR	50,000+	4.3					1	1						1						1						1				1	1
50	https://play.google.com/store/apps/details?id=uk.co.inhealthcare.ihma.inr	My Inhealthcare	100+	2.5																		1									1
51	https://itunes.apple.com/gb/app/blood-pressure-companion-pro/id453210774?mt=8	Blood Pressure Companion Pro	N/A	4.6						1				1	1	1
52	https://itunes.apple.com/gb/app/glycemic-index-load-of-food-for-low-carb-diets/id1087424868?mt=8	Glycemic Index & Load of food for low carb diets	100,000+	4.4																																	1
53	https://itunes.apple.com/gb/app/foodswitch-uk/id804442303?mt=8	FoodSwitch UK	10,000+	3.6																																	1
54	https://itunes.apple.com/gb/app/breathing-zone/id369838631?mt=8	Breathing Zone	5,000+	4.6																																	1
55	https://itunes.apple.com/gb/app/bmi-calculator-your-body-well/id1319214702?mt=8	BMI Calculator -your body well	N/A	0																																	1
56	https://itunes.apple.com/gb/app/healthy-air-fryer-recipes/id1224895623?mt=8	Healthy Air Fryer Recipes	10,000+	3.5																																	1
57	https://itunes.apple.com/gb/app/ibiker-cycling-heart-trainer/id292015062?mt=8	iBiker Cycling & Heart Trainer	1,000+	3.1						1															1												1				1
58	https://itunes.apple.com/gb/app/molio/id1220682659?mt=8	Molio	N/A	0						1				1	1	1											1
59	https://itunes.apple.com/gb/app/mygp/id1042280626?mt=8	myGP®	100,000+	2.9					1	1												1						1
60	https://itunes.apple.com/gb/app/ivyhealth/id1021937955?mt=8	IvyHealth	5,000+	3.5						1								1
61	https://itunes.apple.com/gb/app/carb-wise/id1190683833?mt=8	Carb Wise	5,000+	2.9						1																											1
62	https://itunes.apple.com/gb/app/whats-good-daily-gratitude/id1062008814?mt=8	What's Good: daily gratitude	N/A	5																																	1
63	https://itunes.apple.com/gb/app/soar-tree-of-life/id1260946301?mt=8	Soar - Tree of Life	50+	0																																	1
64	https://itunes.apple.com/gb/app/webmd/id295076329?mt=8	WebMD	5,000,000+	4.2	1
65	https://itunes.apple.com/gb/app/bp-watch/id1335998464?mt=8	BP Watch 17+		0						1									1																						1
66	https://itunes.apple.com/gb/app/healthplanet/id692700901?mt=8	HealthPlanet	1,000,000+	3.1						1						1								1
67	https://itunes.apple.com/gb/app/nudge-health-tracking/id605363055?mt=8	Nudge Health	10,000+	3.5						1						1									1												1	1			1
68	https://itunes.apple.com/gb/app/my-coach/id1296154144?mt=8	My Coach	50+	0						1						1																				1
69	https://itunes.apple.com/gb/app/naturespace-relax-meditate-focus-sleep-rest-3d-sounds/id312618509?mt=8	Naturespace: Relax Sleep Dream	50,000+	4.3																																	1
70	https://itunes.apple.com/gb/app/wellness-coach-tracking-your-well-being/id685831882?mt=8	Wellness Coach, Tracking your Well-Being	50,000+	2.1						1									1
71	https://itunes.apple.com/gb/app/irunner-run-jog-tracker/id304074554?mt=8	iRunner Run & Jog Tracker	1,000+	4.1						1									1																						1
72	https://itunes.apple.com/gb/app/90-day-diet/id871130014?mt=8	90 Day Diet	N/A	3.6																																	1
73	https://play.google.com/store/apps/details?id=com.kungenapps.bloodpressure	Blood Pressure Diary	10,000+	4.6						1		1							1
74	https://play.google.com/store/apps/details?id=migi.app.diabetes	Diabetes Tracker	100,000+	3.9				1		1			1	1		1			1			1																		1
75	https://play.google.com/store/apps/details?id=dash.diet.meal.plan.weightloss	DASH Diet Meal Plan	100+	5	1																																1
76	https://play.google.com/store/apps/details?id=com.appslabbd.masoom.bloodpressure	Blood Pressure Monitor	10,000+	3.6														1
77	https://play.google.com/store/apps/details?id=mallik.apps.bplog	Blood Pressure Tracker	1,000+	4						1				1
78	https://play.google.com/store/apps/details?id=com.pragma.bloodpressurelog	Blood Pressure Log	100+	3.7						1				1																	1
79	https://play.google.com/store/apps/details?id=com.juthawong.android.bloodpressure	Ampare Blood Pressure and Pulse Classifier Free	500+	3														1
80	https://play.google.com/store/apps/details?id=com.tinymedic.android.platform	Tiny Medic	100+	5						1									1									1
81	https://play.google.com/store/apps/details?id=uk.nhs.kentcht.myhealthcheck	My Health Check	5,000+	2.9		1												1																			1
82	https://play.google.com/store/apps/details?id=net.andromo.dev477766.app464444	Diabetic Diet Plan	5,000+	4.9																																	1
83	https://play.google.com/store/apps/details?id=com.escogitare.weighttracker	Weight	100,000+	4.3																																				1
84	https://play.google.com/store/apps/details?id=com.portalgroove.bpjournal	BP Journal - Blood Pressure Diary	1,000+	4.9						1				1					1												1
85	https://play.google.com/store/apps/details?id=com.seivefresh.bloodpressure	Blood Pressure Fingerprint Scanner	1,000+	4.8						1		1							1
86	https://play.google.com/store/apps/details?id=com.fytd.dashdietguide	DASH DIET GUIDE	100+	3																																	1
87	https://play.google.com/store/apps/details?id=com.devsoldiers.bodytracker.pulse	Blood Pressure Diary	50,000+	3.5						1				1		1																								1
88	https://play.google.com/store/apps/details?id=com.bablilathwal13.yogafor_bloodpresure	10 Yoga Poses High Blood Pressure	1,000+	4.8																															1
89	https://play.google.com/store/apps/details?id=ae.gov.dha.hayati	Hayati - Diabetes Guide	1,000+	4.2														1
90	https://play.google.com/store/apps/details?id=com.rbjmobileapp.dashdiet	Dash Diet	100+	5																																	1
91	https://play.google.com/store/apps/details?id=com.linkself.heart	LinkSelf	5,000+	2.8																				1	1																1
92	https://play.google.com/store/apps/details?id=com.hrfy.plus	Home Remedies	500,000+	4.3																																	1
93	https://play.google.com/store/apps/details?id=com.fangsong.stressrelaser	Stress Releaser Meditation	500+	3.9																															1
94	https://play.google.com/store/apps/details?id=com.chelin.dashdietplan	DASH Diet Plan	10,000+	4.5																																	1
95	https://play.google.com/store/apps/details?id=com.bloodglucosetracker.app	Blood Glucose Tracker - Track your blood Glucose	1,000+	4.1						1				1		1
96	https://play.google.com/store/apps/details?id=com.angelworks.dashdiet	DASH Diet: Asian Recipes	500+	5																																	1
97	https://play.google.com/store/apps/details?id=com.aljeh.high.bloodpressure	Treat High Blood Pressure Naturally	1,000+	4.9																																	1
98	https://play.google.com/store/apps/details?id=com.powerups.run	Run 60 min - Stamina Workout	10,000+	4.6																																	1
99	https://play.google.com/store/apps/details?id=com.agatsa.sanket	Sanket Life-ECG,Stress,Fitness	10,000+	4.1						1				1		1
100	https://play.google.com/store/apps/details?id=net.klier.blutdruck	BloodPressureDB	500,000+	4.4						1				1		1								1				1		1											1
101	https://play.google.com/store/apps/details?id=com.appbasic.fingerbloodpressureprank	Blood Pressure Chart Log	50,000+	4						1				1			1							1
102	https://play.google.com/store/apps/details?id=com.cylonblast.superdashdiet	SUPER DASH DIET MEAL PLAN	5,000+	4.7																																	1
103	https://play.google.com/store/apps/details?id=com.neesaappsstudio.dashdietforhypertension	Dash Diet For Hypertension	50+	5																																	1
104	https://play.google.com/store/apps/details?id=com.blood.pressure.casadevwarriors	Blood Pressure BP	5,000+	3	1
105	https://play.google.com/store/apps/details?id=com.getqardio.android	Qardio Heart Health	100,000+	4.3						1				1					1	1				1	1						1							1			1
106	https://play.google.com/store/apps/details?id=com.smartbloodpressure	SmartBP - Blood Pressure Diary, Log, Tracker	100,000+	3.9						1				1					1												1
107	https://play.google.com/store/apps/details?id=microlife.a6p2.bluetooth.app	Microlife Connected Health	5,000+	2.2										1										1
108	https://play.google.com/store/apps/details?id=com.Avni.DaDietMeal.Recipes	DASH Diet Meal Plan & Recipes	10+	4.7																																	1
109	https://play.google.com/store/apps/details?id=com.sec.android.app.shealth	Samsung Health	500,000,000+	4.3						1				1		1								1	1																1
110	https://play.google.com/store/apps/details?id=com.mediitis.bptracker	MyBP - Blood Pressure Log	10,000+	3.3	1					1				1		1					1
111	https://play.google.com/store/apps/details?id=com.medm.medmbp.diary	MedM Blood Pressure	10,000+	4						1				1			1							1
112	https://play.google.com/store/apps/details?id=com.andromo.dev695852.app725097	Lower Blood Pressure	5,000+	4.2	1
113	https://play.google.com/store/apps/details?id=com.elapsetech.mobile.healthreport	Health Report Daily	10,000+	4						1				1		1
114	https://play.google.com/store/apps/details?id=com.onexsoftech.fingerprintbloodpressureprank	Blood Pressure Info	10,000,000+	3.9	1
115	https://play.google.com/store/apps/details?id=com.junismile.superfood.de	SuperFood - Healthy Recipes	100,000+	4.6																																	1
116	https://play.google.com/store/apps/details?id=com.pedriatichypertension	Pediatric Blood Pressure 2017	500+	4	1																	1
117	https://play.google.com/store/apps/details?id=com.mdhelper.cardiojournal	Cardio Journal — Blood Pressure Log	100,000+	4.5	1					1				1					1							1
118	https://play.google.com/store/apps/details?id=za.co.lifestoriesdevelopement.bloodpressurelogger	The Blood Pressure App	500+	4.3						1				1		1						1												1
119	https://play.google.com/store/apps/details?id=de.medisana.vitadockplus	VitaDock+ for Connect Devices	100,000+	2.8	1					1				1			1						1														1	1			1
120	https://play.google.com/store/apps/details?id=com.technomedia.dietplanforhypertension	Diet Plan For Hypertension	500+	4.6																																	1
121	https://play.google.com/store/apps/details?id=com.Lab.DashDieMeal.Plan	7 Day DASH Diet Meal Plan ?? DASH Diet Menu	1,000+	4																																	1
122	https://play.google.com/store/apps/details?id=com.zlamanit.blood.pressure	Blood Pressure Log - MyDiary	500,000+	4.7						1				1					1																					1
123	https://play.google.com/store/apps/details?id=com.yuwell.bp	Blood Pressure Manager	500+	1						1		1		1					1
124	https://play.google.com/store/apps/details?id=com.jackoyee.jhBloodPressureMonitor.app	JH Blood Pressure Monitor	1,000+	3.2							1			1					1			1															1
125	https://play.google.com/store/apps/details?id=kaz.bpmandroid	Braun Healthy Heart	5,000+	2.1						1				1										1							1									1
126	https://play.google.com/store/apps/details?id=com.hacklife.hypertensionmannagemant	High Blood Pressure Symptoms and Treatment	1,000+	4.7	1
127	https://play.google.com/store/apps/details?id=com.tonydiep.vitalsigns	Vital Signs Blood Pressure Log	1,000+	4.1						1				1		1
128	https://play.google.com/store/apps/details?id=com.bbi.accorg.cardiosource.american_college_of_cardiology	ACC Guideline Clinical App	50,000+	4.5	1
129	https://play.google.com/store/apps/details?id=com.droidmedic.highbloodpressure	High Blood Pressure	10+	0	1
130	https://play.google.com/store/apps/details?id=it.parisi.pjic	Pressure Journal in Cloud	100+	0						1				1					1
131	https://play.google.com/store/apps/details?id=com.dash.diet.meal.recipes.plan	Dash Diet Plan, Recipes and Meal	10+	0																																	1
132	https://play.google.com/store/apps/details?id=com.siblabapps.bptracker	Blood Pressure Tracker	1,000+	0						1				1					1												1
133	https://play.google.com/store/apps/details?id=fi.tekemo.systolic	Systolic - blood pressure tracker	10+	0						1				1					1					1																1
134	https://play.google.com/store/apps/details?id=thedash.diet1	The DASH Diet for Hypertension & Weight Loss	50+	0																																	1
135	https://play.google.com/store/apps/details?id=com.Nokrek.DashDiet.WightL	Dash Diet Recipes for Healthy Wight Loss	1+	0																																	1
136	https://itunes.apple.com/gb/app/wellness-coach-health/id685831882?mt=8	Wellness Coach - Health		0						1				1					1				1	1	1												1			1	1
137	https://itunes.apple.com/gb/app/iband/id1234121139?mt=8	iband	50,000+	3.3												1									1																1
138	https://itunes.apple.com/gb/app/omron-connect/id1003177043?mt=8	OMRON connect	100,000+	2.7										1		1								1	1																1
139	https://itunes.apple.com/gb/app/unplug-guided-meditation/id1188080269?mt=8	Unplug: Guided Meditation	1,000+	4.6																															1
140	https://itunes.apple.com/gb/app/the-breathing-app/id1285982210?mt=8	The Breathing App	10,000+	4.1																															1
141	https://itunes.apple.com/gb/app/fitcloud/id1134481220?mt=8	FitCloud	100,000+	2.1																					1													1
142	https://itunes.apple.com/gb/app/wearfit/id1148257942?mt=8	Wearfit	500,000+	3												1									1																1
143	https://itunes.apple.com/gb/app/healthforyou/id1281514514?mt=8	HealthForYou	100,000+	2.2						1				1					1					1	1													1			1
144	https://itunes.apple.com/gb/app/wearfit-2-0/id1191273163?mt=8	WearFit 2.0	100,000+	2.9										1					1						1																1
145	https://itunes.apple.com/gb/app/eufylife/id1153481724?mt=8	EufyLife	10,000+	3.2												1								1																	1
146	https://itunes.apple.com/gb/app/care-escort-2/id1076483839?mt=8	Care Escort 2	10,000+	1												1									1																1
147	https://itunes.apple.com/gb/app/blood-pressure-companion/id458537528?mt=8	Blood Pressure Companion	1,000+	4.5					1				1					1
148	https://itunes.apple.com/gb/app/koogeek-health/id1071208608?mt=8	Koogeek Health	10,000+	1.7														1					1
149	https://play.google.com/store/apps/details?id=com.withings.wiscale2&hl=en_US	Health Mate	1,000,000+	3.6						1				1					1					1	1												1			1	1
150	https://play.google.com/store/apps/details?id=com.beurer.connect.healthmanager&hl=zh_TW	Beurer HealthManager	100,000+	3						1				1		1	1						1	1	1															1	1
151	https://play.google.com/store/apps/details?id=com.quasarmed.AMICOMEDBP&hl=en_US	AMICOMED BP	50+	5	1					1				1					1						1												1			1	1
